# Supplementary material for: High-Dose Vitamin E Supplementation Can Alleviate the Negative Effect of Subacute Ruminal Acidosis in Dairy Cows
Source: Animals (Basel). 2023 Jan 31;13(3):486. doi: 10.3390/ani13030486 (PMC9913405; doi:10.3390/ani13030486)
Supplement: Supplementary file 1 [file animals-13-00486-s001.zip]

Archive with 1 entries (1 files):
- animals-2069451-supplementary.pdf
